# Supplementary material for: Identification of Critical Amino Acid Residues Required for the Polar Localization of a Rice Manganese Transporter
Source: Plant Biotechnol J. 2026 Jun 25:10.1111/pbi.70708. Online ahead of print. doi: 10.1111/pbi.70708 (PMC13399035; doi:10.1111/pbi.70708)
Supplement: Supplementary file 2 — Table S1: Primer sequences and templates for the construction of various variants of OsOsNramp5, OsNramp1, OsNramp3 and OsNramp4 [file PBI-9999-0-s001.xlsx]

## Sheet: Sheet1
Table S1. Primer sequences and templates for the construction of various variants of OsOsNramp5, OsNramp1, OsNramp3, OsNramp4
Cloning and Flag-tag attachiment of OsNramp familly		Foword primer		Reverse primer		Template
OsLsi1pro::OsNramp5-Flag	1st	Lsi1P-Nramp5 infu F	AGCGTCAGAAAAGCTGGTACCATGGAGATTGAGA	Nramp5-Flag R	CGTCGTCCTTGTAGTCCCTTGGGAGCG	Root cDNA (Nipponbare)
	2nd	Lsi1P-Nramp5 infu F	AGCGTCAGAAAAGCTGGTACCATGGAGATTGAGA	Lsi1P-Flag infu R	TGGCGGCCGCTCTAGCTACTTGTCATCGTCGTCC	1st PCR products
OsLsi1pro::OsNramp1-Flag	1st	Lsi1P-Nramp1 infu F	AGCGTCAGAAAAGCTATGGGGGTGACGAAGGC	OsNramp1-Flag R	CGTCGTCCTTGTAGTCCACGGGTGGCTCTTTGC	Root cDNA (Nipponbare)
	2nd	Lsi1P-Nramp1 infu F	AGCGTCAGAAAAGCTATGGGGGTGACGAAGGC	Lsi1P-Flag infu R	TGGCGGCCGCTCTAGCTACTTGTCATCGTCGTCC	1st PCR products
OsLsi1pro::OsNramp3-Flag	1st	Lsi1P-Nramp3 infu F	AGCGTCAGAAAAGCTATGAGCGGCCCAATGCAA	Nramp3-Flag R	CGTCGTCCTTGTAGTCATCGAGATCAGAAGCAG	Root cDNA (Nipponbare)
	2nd	Lsi1P-Nramp3 infu F	AGCGTCAGAAAAGCTATGAGCGGCCCAATGCAA	Lsi1P-Flag infu R	TGGCGGCCGCTCTAGCTACTTGTCATCGTCGTCC	1st PCR products
OsLsi1pro::OsNramp4-Flag	1st	Lsi1P-Nramp4 infu F	AGCGTCAGAAAAGCTATGGAAGGGACTGGTGAG	OsNramp4-Flag R	CGTCGTCCTTGTAGTCCATGGAAGCATCGGCAAG	Root cDNA (Nipponbare)
	2nd	Lsi1P-Nramp4 infu F	AGCGTCAGAAAAGCTATGGAAGGGACTGGTGAG	Lsi1P-Flag infu R	TGGCGGCCGCTCTAGCTACTTGTCATCGTCGTCC	1st PCR products
		Flagment 1					Flagment 2
Chimeric variants of OsNramp members		Foword primer		Reverse primer		Template	Foword primer		Reverse primer		Template
OsLsi1pro::N1N-OsNramp5dN	1st	Lsi1P-Nramp1 infu F	AGCGTCAGAAAAGCTATGGGGGTGACGAAGGC	Nramp1N-Nramp5dN R	GGAACCTTTTCCATGCTGGCTCCTTTC	OsLsi1pro::OsNramp1-Flag	Nramp1N-Nramp5dN F	GAAAGGAGCCAGCATGGAAAAGGTTCC	Lsi1P-Flag infu R	TGGCGGCCGCTCTAGCTACTTGTCATCGTCGTCC	OsLsi1pro::OsNramp5-Flag
	2nd	Lsi1P-Nramp1 infu F	AGCGTCAGAAAAGCTATGGGGGTGACGAAGGC	Lsi1P-Flag infu R	TGGCGGCCGCTCTAGCTACTTGTCATCGTCGTCC	1st PCR products
OsLsi1pro::N3N-OsNramp5dN	1st	Lsi1P-Nramp3 infu F	AGCGTCAGAAAAGCTATGAGCGGCCCAATGCAA	Nramp3N-Nramp5 R	CAAGGAACCTTTTCCAACTATTTTTCTCTG	OsLsi1pro::OsNramp3-Flag	Nramp3N-Nramp5 F	CAGAGAAAAATAGTTGGAAAAGGTTCCTTG	Lsi1P-Flag infu R	TGGCGGCCGCTCTAGCTACTTGTCATCGTCGTCC	OsLsi1pro::OsNramp5-Flag
	2nd	Lsi1P-Nramp3 infu F	AGCGTCAGAAAAGCTATGAGCGGCCCAATGCAA	Lsi1P-Flag infu R	TGGCGGCCGCTCTAGCTACTTGTCATCGTCGTCC	1st PCR products
OsLsi1pro::N4N-OsNramp5dN	1st	Lsi1P-Nramp4 infu F	AGCGTCAGAAAAGCTATGGAAGGGACTGGTGAG	Nramp4N-Nramp5dN F	GGGTGCAGCCAAGATGGAAAAGGTTCC	OsLsi1pro::OsNramp4-Flag	Nramp4N-Nramp5dN R	GGAACCTTTTCCATCTTGGCTGCACCC	Lsi1P-Flag infu R	TGGCGGCCGCTCTAGCTACTTGTCATCGTCGTCC	OsLsi1pro::OsNramp5-Flag
	2nd	Lsi1P-Nramp4 infu F	AGCGTCAGAAAAGCTATGGAAGGGACTGGTGAG	Lsi1P-Flag infu R	TGGCGGCCGCTCTAGCTACTTGTCATCGTCGTCC	1st PCR products
OsLsi1pro::N5N-OsNramp3dN	1st	Lsi1P-Nramp5 infu F	AGCGTCAGAAAAGCTGGTACCATGGAGATTGAGA	Nramp5N-Nramp3 R	GAAAATAGGTTCTTCCATGCAGGCTCCTTC	OsLsi1pro::OsNramp5-Flag	Nramp5N-Nramp3 F	GAAGGAGCCTGCATGGAAGAACCTATTTTC	Lsi1P-Flag infu R	TGGCGGCCGCTCTAGCTACTTGTCATCGTCGTCC	OsLsi1pro::OsNramp3-Flag
	2nd	Lsi1P-Nramp5 infu F	AGCGTCAGAAAAGCTGGTACCATGGAGATTGAGA	Lsi1P-Flag infu R	TGGCGGCCGCTCTAGCTACTTGTCATCGTCGTCC	1st PCR products
OsLsi1pro::OsNramp5dc-N3C (40)	1st	Lsi1P-Nramp5 infu F	AGCGTCAGAAAAGCTGGTACCATGGAGATTGAGA	Nramp5-Nramp3C R	CGAATCGCCCTCGACGAAGGTGACGAC	OsLsi1pro::OsNramp5-Flag	Nramp5-Nramp3C F	GTCGTCACCTTCGTCGAGGGCGATTCG	Lsi1P-Flag infu R	TGGCGGCCGCTCTAGCTACTTGTCATCGTCGTCC	OsLsi1pro::OsNramp3-Flag
	2nd	Lsi1P-Nramp5 infu F	AGCGTCAGAAAAGCTGGTACCATGGAGATTGAGA	Lsi1P-Flag infu R	TGGCGGCCGCTCTAGCTACTTGTCATCGTCGTCC	1st PCR products
OsLsi1pro::OsNramp5dc-N3C (32)	1st	Lsi1P-Nramp5 infu F	AGCGTCAGAAAAGCTGGTACCATGGAGATTGAGA	Narmp5-Nramp3(32) R2	CTTCAGTGGCCGTGACGGCGGCGAGGGAGGAGTC	OsLsi1pro::OsNramp5-Flag	Narmp5-Nramp3(32) F	CTCGCCGCCGTCACGGCCACTGAAG	Lsi1P-Flag infu R	TGGCGGCCGCTCTAGCTACTTGTCATCGTCGTCC	OsLsi1pro::OsNramp3-Flag
	2nd	Lsi1P-Nramp5 infu F	AGCGTCAGAAAAGCTGGTACCATGGAGATTGAGA	Lsi1P-Flag infu R	TGGCGGCCGCTCTAGCTACTTGTCATCGTCGTCC	1st PCR products
OsLsi1pro::OsNramp5dc-N3C (24)	1st	Lsi1P-Nramp5 infu F	AGCGTCAGAAAAGCTGGTACCATGGAGATTGAGA	Narmp5-Nramp3(24) R	CAGATGGCCAAGGGCGTCGGCCTTC	OsLsi1pro::OsNramp5-Flag	Narmp5-Nramp3(24) F	GAAGGCCGACGCCCTTGGCCATCTG	Lsi1P-Flag infu R	TGGCGGCCGCTCTAGCTACTTGTCATCGTCGTCC	OsLsi1pro::OsNramp3-Flag
	2nd	Lsi1P-Nramp5 infu F	AGCGTCAGAAAAGCTGGTACCATGGAGATTGAGA	Lsi1P-Flag infu R	TGGCGGCCGCTCTAGCTACTTGTCATCGTCGTCC	1st PCR products
OsLsi1pro::OsNramp5dc-N3C (16)	1st	Lsi1P-Nramp5 infu F	AGCGTCAGAAAAGCTGGTACCATGGAGATTGAGA	Narmp5-Nramp3(16) R	CATGCTGGAGATGTCGTCGTCGACG	OsLsi1pro::OsNramp5-Flag	Narmp5-Nramp3(16) F	CGTCGACGACGACATCTCCAGCATG	Lsi1P-Flag infu R	TGGCGGCCGCTCTAGCTACTTGTCATCGTCGTCC	OsLsi1pro::OsNramp3-Flag
	2nd	Lsi1P-Nramp5 infu F	AGCGTCAGAAAAGCTGGTACCATGGAGATTGAGA	Lsi1P-Flag infu R	TGGCGGCCGCTCTAGCTACTTGTCATCGTCGTCC	1st PCR products
OsLsi1pro::OsNramp5dc-N3C (8)	1st	Lsi1P-Nramp5 infu F	AGCGTCAGAAAAGCTGGTACCATGGAGATTGAGA	Narmp5-Nramp3(8) R	AGATCAGAAGCAGTTCGCTGGTCGTCGCGGTACG	OsLsi1pro::OsNramp5-Flag
	2nd	Lsi1P-Nramp5 infu F	AGCGTCAGAAAAGCTGGTACCATGGAGATTGAGA	Nramp3-Flag R	CGTCGTCCTTGTAGTCATCGAGATCAGAAGCAG	1st PCR products
	3rd	Lsi1P-Nramp5 infu F	AGCGTCAGAAAAGCTGGTACCATGGAGATTGAGA	Lsi1P-Flag infu R	TGGCGGCCGCTCTAGCTACTTGTCATCGTCGTCC	2nd PCR products
OsLsi1pro::OsNramp3dc-N5C (40)	1st	Lsi1P-Nramp3 infu F	AGCGTCAGAAAAGCTATGAGCGGCCCAATGCAA	Nramp3-Nramp5C R	GAGGGAGGAGTCGGCCAGCAATGGCAGGG	OsLsi1pro::OsNramp5-Flag	Nramp3-Nramp5C F	CCCTGCCATTGCTGGCCGACTCCTCCCTC	Lsi1P-Flag infu R	TGGCGGCCGCTCTAGCTACTTGTCATCGTCGTCC	OsLsi1pro::OsNramp3-Flag
	2nd	Lsi1P-Nramp3 infu F	AGCGTCAGAAAAGCTATGAGCGGCCCAATGCAA	Lsi1P-Flag infu R	TGGCGGCCGCTCTAGCTACTTGTCATCGTCGTCC	1st PCR products
OsLsi1pro::OsNramp3dc-N5C (47)	1st	Lsi1P-Nramp3 infu F	AGCGTCAGAAAAGCTATGAGCGGCCCAATGCAA	Nramp3dC-N5C long R	GTGACGACGGAGTCCTTCCGGAAAACGAGG	OsLsi1pro::OsNramp5-Flag	Nramp3dC-N5C long F	CCTCGTTTTCCGGAAGGACTCCGTCGTCAC	Lsi1P-Flag infu R	TGGCGGCCGCTCTAGCTACTTGTCATCGTCGTCC	OsLsi1pro::OsNramp3-Flag
	2nd	Lsi1P-Nramp3 infu F	AGCGTCAGAAAAGCTATGAGCGGCCCAATGCAA	Lsi1P-Flag infu R	TGGCGGCCGCTCTAGCTACTTGTCATCGTCGTCC	1st PCR products
		Flagment 1					Flagment 2
Substitution variants of OsNramp5-Flag		Foword primer		Reverse primer		Template	Foword primer		Reverse primer		Template
OsLsi1pro::OsNramp5D500-L503A,V506A	1st	Lsi1P-Nramp5 infu F	AGCGTCAGAAAAGCTGGTACCATGGAGATTGAGA	Nramp 500-503,506A R	GGCGGCTGCGGCGGCTGCGGCGACGAAGGTG	OsLsi1pro::OsNramp5-Flag	Nramp 500-503,506A F	GCAGCCGCCGCAGCCGCCGCAGTCGACGCCG	Lsi1P-Flag infu R	TGGCGGCCGCTCTAGCTACTTGTCATCGTCGTCC	OsLsi1pro::OsNramp5-Flag
	2nd	Lsi1P-Nramp5 infu F	AGCGTCAGAAAAGCTGGTACCATGGAGATTGAGA	Lsi1P-Flag infu R	TGGCGGCCGCTCTAGCTACTTGTCATCGTCGTCC	1st PCR products
OsLsi1pro::OsNramp5D492-V498A, D500A-V506A	1st	Lsi1P-Nramp5 infu F	AGCGTCAGAAAAGCTGGTACCATGGAGATTGAGA	Nramp5 D492-V498A R	TGCTGCGGCGGCAGCGGCTGCCTTCCTGATGGTGAGG	OsLsi1pro::OsNramp5-Flag	Nramp5 D492-V498A+500-506A F	GCAGCCGCTGCCGCCGCAGCAGCCGCAGCCGCCGCAG	Lsi1P-Flag infu R	TGGCGGCCGCTCTAGCTACTTGTCATCGTCGTCC	OsLsi1pro::OsNramp5D500-L503A,V506A
	2nd	Lsi1P-Nramp5 infu F	AGCGTCAGAAAAGCTGGTACCATGGAGATTGAGA	Lsi1P-Flag infu R	TGGCGGCCGCTCTAGCTACTTGTCATCGTCGTCC	1st PCR products
OsLsi1pro::OsNramp5D492-V498A, D500A	1st	Lsi1P-Nramp5 infu F	AGCGTCAGAAAAGCTGGTACCATGGAGATTGAGA	Nramp5 D492-V498A R	TGCTGCGGCGGCAGCGGCTGCCTTCCTGATGGTGAGG	OsLsi1pro::OsNramp5-Flag	Nramp5 D492-V498A+500-506A F	GCAGCCGCTGCCGCCGCAGCAGCCGCAGCCGCCGCAG	Lsi1P-Flag infu R	TGGCGGCCGCTCTAGCTACTTGTCATCGTCGTCC	OsLsi1pro::OsNramp5D500-L503A,V506A
	2nd	Lsi1P-Nramp5 infu F	AGCGTCAGAAAAGCTGGTACCATGGAGATTGAGA	Lsi1P-Flag infu R	TGGCGGCCGCTCTAGCTACTTGTCATCGTCGTCC	1st PCR products
OsLsi1pro::OsNramp5D492-V495A	1st	Lsi1P-Nramp5 infu F	AGCGTCAGAAAAGCTGGTACCATGGAGATTGAGA	Nramp5 D492-V495A R	GGTTGCTGCTGCTGCCTTCCTGATGGTGAGG	OsLsi1pro::OsNramp5-Flag	Nramp5 D492-V495A F	GCAGCAGCAGCAACCTTCGTCGCCGACTCC	Lsi1P-Flag infu R	TGGCGGCCGCTCTAGCTACTTGTCATCGTCGTCC	OsLsi1pro::OsNramp5-Flag
	2nd	Lsi1P-Nramp5 infu F	AGCGTCAGAAAAGCTGGTACCATGGAGATTGAGA	Lsi1P-Flag infu R	TGGCGGCCGCTCTAGCTACTTGTCATCGTCGTCC	1st PCR products
OsLsi1pro::OsNramp5D492A	1st	Lsi1P-Nramp5 infu F	AGCGTCAGAAAAGCTGGTACCATGGAGATTGAGA	Nramp5 D492A R	GGTGACGACGGATGCCTTCCTGATGG	OsLsi1pro::OsNramp5-Flag	Nramp5 D492A F	CCATCAGGAAGGCATCCGTCGTCACC	Lsi1P-Flag infu R	TGGCGGCCGCTCTAGCTACTTGTCATCGTCGTCC	OsLsi1pro::OsNramp5-Flag
	2nd	Lsi1P-Nramp5 infu F	AGCGTCAGAAAAGCTGGTACCATGGAGATTGAGA	Lsi1P-Flag infu R	TGGCGGCCGCTCTAGCTACTTGTCATCGTCGTCC	1st PCR products
OsLsi1pro::OsNramp5D494-V498A, D500A-V506A	1st	Lsi1P-Nramp5 infu F	AGCGTCAGAAAAGCTGGTACCATGGAGATTGAGA	Nramp5 V494-V498A F	CTCCGCAGCAGCAGCAGCAGCCGCAGCCGCCG	OsLsi1pro::OsNramp5D500-L503A,V506A	Nramp5 V494-V498A R	GGCTGCTGCTGCTGCTGCGGAGTCCTTC	Lsi1P-Flag infu R	TGGCGGCCGCTCTAGCTACTTGTCATCGTCGTCC	OsLsi1pro::OsNramp5D500-L503A,V506A
	2nd	Lsi1P-Nramp5 infu F	AGCGTCAGAAAAGCTGGTACCATGGAGATTGAGA	Lsi1P-Flag infu R	TGGCGGCCGCTCTAGCTACTTGTCATCGTCGTCC	1st PCR products
OsLsi1pro::OsNramp5F497-V498A, D500A-V506A	1st	Lsi1P-Nramp5 infu F	AGCGTCAGAAAAGCTGGTACCATGGAGATTGAGA	Nramp5 F497-V498A R	CGGCGGCTGCGGCTGCTGCGGTGACGACGGAG	OsLsi1pro::OsNramp5D500-L503A,V506A	Nramp5 F497-V498A F	CTCCGTCGTCACCGCAGCAGCCGCAGCCGCCG	Lsi1P-Flag infu R	TGGCGGCCGCTCTAGCTACTTGTCATCGTCGTCC	OsLsi1pro::OsNramp5D500-L503A,V506A
	2nd	Lsi1P-Nramp5 infu F	AGCGTCAGAAAAGCTGGTACCATGGAGATTGAGA	Lsi1P-Flag infu R	TGGCGGCCGCTCTAGCTACTTGTCATCGTCGTCC	1st PCR products
OsLsi1pro::OsNramp5D500A-V506A	1st	Lsi1P-Nramp5 infu F	AGCGTCAGAAAAGCTGGTACCATGGAGATTGAGA	Nramp 500-503,506A R	GGCGGCTGCGGCGGCTGCGGCGACGAAGGTG	OsLsi1pro::OsNramp5-Flag	Nramp 500-503,506A F	GCAGCCGCCGCAGCCGCCGCAGTCGACGCCG	Lsi1P-Flag infu R	TGGCGGCCGCTCTAGCTACTTGTCATCGTCGTCC	OsLsi1pro::OsNramp5-Flag
	2nd	Lsi1P-Nramp5 infu F	AGCGTCAGAAAAGCTGGTACCATGGAGATTGAGA	Lsi1P-Flag infu R	TGGCGGCCGCTCTAGCTACTTGTCATCGTCGTCC	1st PCR products
OsLsi1pro::OsNramp5T496-V498A	1st	Lsi1P-Nramp5 infu F	AGCGTCAGAAAAGCTGGTACCATGGAGATTGAGA	Nramp5 T496-V498A R	GGCTGCTGCGGCGACGACGGAGTCCTTC	OsLsi1pro::OsNramp5-Flag	Nramp5 T496-V498A F	GTCGTCGCCGCAGCAGCCGACTCCTCCC	Lsi1P-Flag infu R	TGGCGGCCGCTCTAGCTACTTGTCATCGTCGTCC	OsLsi1pro::OsNramp5-Flag
	2nd	Lsi1P-Nramp5 infu F	AGCGTCAGAAAAGCTGGTACCATGGAGATTGAGA	Lsi1P-Flag infu R	TGGCGGCCGCTCTAGCTACTTGTCATCGTCGTCC	1st PCR products
OsLsi1pro::OsNramp5S501-502A	1st	Lsi1P-Nramp5 infu F	AGCGTCAGAAAAGCTGGTACCATGGAGATTGAGA	Nramp5 S501-2A R	GCGGCGAGTGCTGCGTCGGCGAC	OsLsi1pro::OsNramp5-Flag	Nramp5 S501-2A F	GTCGCCGACGCAGCACTCGCCGC	Lsi1P-Flag infu R	TGGCGGCCGCTCTAGCTACTTGTCATCGTCGTCC	OsLsi1pro::OsNramp5-Flag
	2nd	Lsi1P-Nramp5 infu F	AGCGTCAGAAAAGCTGGTACCATGGAGATTGAGA	Lsi1P-Flag infu R	TGGCGGCCGCTCTAGCTACTTGTCATCGTCGTCC	1st PCR products
OsLsi1pro::OsNramp5S493, S501-502A	1st	Lsi1P-Nramp5 infu F	AGCGTCAGAAAAGCTGGTACCATGGAGATTGAGA	Nramp5 S493A R	GAAGGTGACGACTGCGTCCTTCCTG	OsLsi1pro::OsNramp5S501-502A	Nramp5 S493A F	CAGGAAGGACGCAGTCGTCACCTTC	Lsi1P-Flag infu R	TGGCGGCCGCTCTAGCTACTTGTCATCGTCGTCC	OsLsi1pro::OsNramp5S501-502A
	2nd	Lsi1P-Nramp5 infu F	AGCGTCAGAAAAGCTGGTACCATGGAGATTGAGA	Lsi1P-Flag infu R	TGGCGGCCGCTCTAGCTACTTGTCATCGTCGTCC	1st PCR products
OsLsi1pro::OsNramp5T496A	1st	Lsi1P-Nramp5 infu F	AGCGTCAGAAAAGCTGGTACCATGGAGATTGAGA	Nramp5 T496A R	GGCGACGAAGGCGACGACGGAG	OsLsi1pro::OsNramp5-Flag	Nramp5 T496A F	CTCCGTCGTCGCCTTCGTCGCC	Lsi1P-Flag infu R	TGGCGGCCGCTCTAGCTACTTGTCATCGTCGTCC	OsLsi1pro::OsNramp5-Flag
	2nd	Lsi1P-Nramp5 infu F	AGCGTCAGAAAAGCTGGTACCATGGAGATTGAGA	Lsi1P-Flag infu R	TGGCGGCCGCTCTAGCTACTTGTCATCGTCGTCC	1st PCR products
OsLsi1pro::OsNramp5F497A	1st	Lsi1P-Nramp5 infu F	AGCGTCAGAAAAGCTGGTACCATGGAGATTGAGA	Nramp5 F497A R2	GAGGAGTCGGCGACGGCGGTGACGACGG	OsLsi1pro::OsNramp5-Flag	Nramp5 F497A F1	CCGTCGTCACCGCCGTCGCCGACTCCTC	Lsi1P-Flag infu R	TGGCGGCCGCTCTAGCTACTTGTCATCGTCGTCC	OsLsi1pro::OsNramp5-Flag
	2nd	Lsi1P-Nramp5 infu F	AGCGTCAGAAAAGCTGGTACCATGGAGATTGAGA	Lsi1P-Flag infu R	TGGCGGCCGCTCTAGCTACTTGTCATCGTCGTCC	1st PCR products
OsLsi1pro::OsNramp5L503A	1st	Lsi1P-Nramp5 infu F	AGCGTCAGAAAAGCTGGTACCATGGAGATTGAGA	Nramp5 L503A R	CGGCGGCGGCGGAGGAGTC	OsLsi1pro::OsNramp5-Flag	Nramp5 L503A F	GACTCCTCCGCCGCCGCCG	Lsi1P-Flag infu R	TGGCGGCCGCTCTAGCTACTTGTCATCGTCGTCC	OsLsi1pro::OsNramp5-Flag
	2nd	Lsi1P-Nramp5 infu F	AGCGTCAGAAAAGCTGGTACCATGGAGATTGAGA	Lsi1P-Flag infu R	TGGCGGCCGCTCTAGCTACTTGTCATCGTCGTCC	1st PCR products
OsLsi1pro::OsNramp5V494-495A, V498A, V506A	1st	Lsi1P-Nramp5 infu F	AGCGTCAGAAAAGCTGGTACCATGGAGATTGAGA	Nramp5 V494-5, 498, 506A R	GGAGTCGGCGGCGAAGGTGGCGGCGGAGTCCTTC	OsLsi1pro::OsNramp5-Flag	Nramp5 V494-5, 498, 506A F	GAAGGACTCCGCCGCCACCTTCGCCGCCGACTCC	Lsi1P-Flag infu R	TGGCGGCCGCTCTAGCTACTTGTCATCGTCGTCC	OsLsi1pro::OsNramp5-Flag
	2nd	Lsi1P-Nramp5 infu F	AGCGTCAGAAAAGCTGGTACCATGGAGATTGAGA	Lsi1P-Flag infu R	TGGCGGCCGCTCTAGCTACTTGTCATCGTCGTCC	1st PCR products
OsLsi1pro::OsNramp5D500A	1st	Lsi1P-Nramp5 infu F	AGCGTCAGAAAAGCTGGTACCATGGAGATTGAGA	Nramp5 D500A R	CGGCGAGGGAGGAGGCGGCGACGAAGG	OsLsi1pro::OsNramp5-Flag	Nramp5 D500A F	CCTTCGTCGCCGCCTCCTCCCTCGCCG	Lsi1P-Flag infu R	TGGCGGCCGCTCTAGCTACTTGTCATCGTCGTCC	OsLsi1pro::OsNramp5-Flag
	2nd	Lsi1P-Nramp5 infu F	AGCGTCAGAAAAGCTGGTACCATGGAGATTGAGA	Lsi1P-Flag infu R	TGGCGGCCGCTCTAGCTACTTGTCATCGTCGTCC	1st PCR products
OsLsi1pro::OsNramp5V494-5A, V498A, D500A, V506A	1st	Lsi1P-Nramp5 infu F	AGCGTCAGAAAAGCTGGTACCATGGAGATTGAGA	Nramp5 D500+V506A R	TCGACTGCGGCGGCGAGGGAGGATGC	OsLsi1pro::OsNramp5V494-495A, V498A, V506A	Nramp5 D500+V506A F	GCCGCCGCAGTCGACGCCGAGAAGGCCGAC	Lsi1P-Flag infu R	TGGCGGCCGCTCTAGCTACTTGTCATCGTCGTCC	OsLsi1pro::OsNramp5V494-495A, V498A, V506A
	2nd	Lsi1P-Nramp5 infu F	AGCGTCAGAAAAGCTGGTACCATGGAGATTGAGA	Lsi1P-Flag infu R	TGGCGGCCGCTCTAGCTACTTGTCATCGTCGTCC	1st PCR products
OsLsi1pro::OsNramp5V494A	1st	Lsi1P-Nramp5 infu F	AGCGTCAGAAAAGCTGGTACCATGGAGATTGAGA	Nramp5 V494A R	CGAAGGTGACGGCGGAGTCCTTC	OsLsi1pro::OsNramp5-Flag	Nramp5 V494A F	GAAGGACTCCGCCGTCACCTTCG	Lsi1P-Flag infu R	TGGCGGCCGCTCTAGCTACTTGTCATCGTCGTCC	OsLsi1pro::OsNramp5-Flag
	2nd	Lsi1P-Nramp5 infu F	AGCGTCAGAAAAGCTGGTACCATGGAGATTGAGA	Lsi1P-Flag infu R	TGGCGGCCGCTCTAGCTACTTGTCATCGTCGTCC	1st PCR products
OsLsi1pro::OsNramp5V495A	1st	Lsi1P-Nramp5 infu F	AGCGTCAGAAAAGCTGGTACCATGGAGATTGAGA	Nramp5 V495A R	GCGACGAAGGTGGCGACGGAGTCCTTC	OsLsi1pro::OsNramp5-Flag	Nramp5 V495A F	GAAGGACTCCGTCGCCACCTTCGTCGC	Lsi1P-Flag infu R	TGGCGGCCGCTCTAGCTACTTGTCATCGTCGTCC	OsLsi1pro::OsNramp5-Flag
	2nd	Lsi1P-Nramp5 infu F	AGCGTCAGAAAAGCTGGTACCATGGAGATTGAGA	Lsi1P-Flag infu R	TGGCGGCCGCTCTAGCTACTTGTCATCGTCGTCC	1st PCR products
OsLsi1pro::OsNramp5V498A	1st	Lsi1P-Nramp5 infu F	AGCGTCAGAAAAGCTGGTACCATGGAGATTGAGA	Nramp5 V498A R1	GAGGAGTCGGCGGCGAAGGTGACGACG	OsLsi1pro::OsNramp5-Flag	Nramp5 V498A F1	CGTCGTCACCTTCGCCGCCGACTCCTC	Lsi1P-Flag infu R	TGGCGGCCGCTCTAGCTACTTGTCATCGTCGTCC	OsLsi1pro::OsNramp5-Flag
	2nd	Lsi1P-Nramp5 infu F	AGCGTCAGAAAAGCTGGTACCATGGAGATTGAGA	Lsi1P-Flag infu R	TGGCGGCCGCTCTAGCTACTTGTCATCGTCGTCC	1st PCR products
OsLsi1pro::OsNramp5V506A	1st	Lsi1P-Nramp5 infu F	AGCGTCAGAAAAGCTGGTACCATGGAGATTGAGA	Nramp5 V506A R	GGCGTCGACTGCGGCGGCGAG	OsLsi1pro::OsNramp5-Flag	Nramp5 V506A F	CTCGCCGCCGCAGTCGACGCC	Lsi1P-Flag infu R	TGGCGGCCGCTCTAGCTACTTGTCATCGTCGTCC	OsLsi1pro::OsNramp5-Flag
	2nd	Lsi1P-Nramp5 infu F	AGCGTCAGAAAAGCTGGTACCATGGAGATTGAGA	Lsi1P-Flag infu R	TGGCGGCCGCTCTAGCTACTTGTCATCGTCGTCC	1st PCR products
OsLsi1pro::OsNramp5V494-495I, V498I, V506I	1st	Lsi1P-Nramp5 infu F	AGCGTCAGAAAAGCTGGTACCATGGAGATTGAGA	Nramp5 Val 4 Ile R	GAGGGAGGAGTCGGCGATGAAGGTGATGATGGAGTCCTTC	OsLsi1pro::OsNramp5-Flag	Nramp5 Val 4 Ile F	GCCGACTCCTCCCTCGCCGCCATCGTCGACGCCGAGAAG	Lsi1P-Flag infu R	TGGCGGCCGCTCTAGCTACTTGTCATCGTCGTCC	OsLsi1pro::OsNramp5-Flag
	2nd	Lsi1P-Nramp5 infu F	AGCGTCAGAAAAGCTGGTACCATGGAGATTGAGA	Lsi1P-Flag infu R	TGGCGGCCGCTCTAGCTACTTGTCATCGTCGTCC	1st PCR products
OsLsi1pro::OsNramp5V494-495L, V498L, V506L	1st	Lsi1P-Nramp5 infu F	AGCGTCAGAAAAGCTGGTACCATGGAGATTGAGA	Nramp5 Val 4 Leu R	GAGGGAGGAGTCGGCGAGGAAGGTGAGGAGGGAGTCCTTC	OsLsi1pro::OsNramp5-Flag	Nramp5 Val 4 Leu F	GCCGACTCCTCCCTCGCCGCCCTCGTCGACGCCGAGAAG	Lsi1P-Flag infu R	TGGCGGCCGCTCTAGCTACTTGTCATCGTCGTCC	OsLsi1pro::OsNramp5-Flag
	2nd	Lsi1P-Nramp5 infu F	AGCGTCAGAAAAGCTGGTACCATGGAGATTGAGA	Lsi1P-Flag infu R	TGGCGGCCGCTCTAGCTACTTGTCATCGTCGTCC	1st PCR products
OsLsi1pro::OsNramp5V494-495T, V498T, V506T	1st	Lsi1P-Nramp5 infu F	AGCGTCAGAAAAGCTGGTACCATGGAGATTGAGA	Nramp5 Val4Thr F	GCCGACTCCTCCCTCGCCGCCACGGTCGACGCCGAGAAG	OsLsi1pro::OsNramp5-Flag	Nramp5 Val4Thr R	GAGGGAGGAGTCGGCCGTGAAGGTCGTCGTGGAGTCCTTC	Lsi1P-Flag infu R	TGGCGGCCGCTCTAGCTACTTGTCATCGTCGTCC	OsLsi1pro::OsNramp5-Flag
	2nd	Lsi1P-Nramp5 infu F	AGCGTCAGAAAAGCTGGTACCATGGAGATTGAGA	Lsi1P-Flag infu R	TGGCGGCCGCTCTAGCTACTTGTCATCGTCGTCC	1st PCR products
OsLsi1pro::OsNramp5V494-495S, V498S, V506S	1st	Lsi1P-Nramp5 infu F	AGCGTCAGAAAAGCTGGTACCATGGAGATTGAGA	Nramp5 Val4Ser R	GAGGGAGGAGTCGGCGCTGAAGGTGCTGCTGGAGTCCTTC	OsLsi1pro::OsNramp5-Flag	Nramp5 Val4Ser F	GCCGACTCCTCCCTCGCCGCCAGCGTCGACGCCGAGAAG	Lsi1P-Flag infu R	TGGCGGCCGCTCTAGCTACTTGTCATCGTCGTCC	OsLsi1pro::OsNramp5-Flag
	2nd	Lsi1P-Nramp5 infu F	AGCGTCAGAAAAGCTGGTACCATGGAGATTGAGA	Lsi1P-Flag infu R	TGGCGGCCGCTCTAGCTACTTGTCATCGTCGTCC	1st PCR products
OsLsi1pro::OsNramp5V494-495N, V498N, V506N	1st	Lsi1P-Nramp5 infu F	AGCGTCAGAAAAGCTGGTACCATGGAGATTGAGA	Nramp5 Val4Asn R	GAGGGAGGAGTCGGCGTTGAAGGTGTTGTTGGAGTCCTTC	OsLsi1pro::OsNramp5-Flag	Nramp5 Val4Asn F	GCCGACTCCTCCCTCGCCGCCAACGTCGACGCCGAGAAG	Lsi1P-Flag infu R	TGGCGGCCGCTCTAGCTACTTGTCATCGTCGTCC	OsLsi1pro::OsNramp5-Flag
	2nd	Lsi1P-Nramp5 infu F	AGCGTCAGAAAAGCTGGTACCATGGAGATTGAGA	Lsi1P-Flag infu R	TGGCGGCCGCTCTAGCTACTTGTCATCGTCGTCC	1st PCR products
OsLsi1pro::OsNramp5V494-495F, V498F, V506F	1st	Lsi1P-Nramp5 infu F	AGCGTCAGAAAAGCTGGTACCATGGAGATTGAGA	Nramp5 Val4Phe R	GAGGGAGGAGTCGGCGAAGAAGGTGAAGAAGGAGTCCTTC	OsLsi1pro::OsNramp5-Flag	Nramp5 Val4Phe F	GCCGACTCCTCCCTCGCCGCCTTCGTCGACGCCGAGAAG	Lsi1P-Flag infu R	TGGCGGCCGCTCTAGCTACTTGTCATCGTCGTCC	OsLsi1pro::OsNramp5-Flag
	2nd	Lsi1P-Nramp5 infu F	AGCGTCAGAAAAGCTGGTACCATGGAGATTGAGA	Lsi1P-Flag infu R	TGGCGGCCGCTCTAGCTACTTGTCATCGTCGTCC	1st PCR products
OsLsi1pro::OsNramp5V494-495M, V498M, V506M	1st	Lsi1P-Nramp5 infu F	AGCGTCAGAAAAGCTGGTACCATGGAGATTGAGA	Nramp5 Val4Met R	GAGGGAGGAGTCGGCCATGAAGGTCATCATGGAGTCCTTC	OsLsi1pro::OsNramp5-Flag	Nramp5 Val4Met F	GCCGACTCCTCCCTCGCCGCCATGGTCGACGCCGAGAAG	Lsi1P-Flag infu R	TGGCGGCCGCTCTAGCTACTTGTCATCGTCGTCC	OsLsi1pro::OsNramp5-Flag
	2nd	Lsi1P-Nramp5 infu F	AGCGTCAGAAAAGCTGGTACCATGGAGATTGAGA	Lsi1P-Flag infu R	TGGCGGCCGCTCTAGCTACTTGTCATCGTCGTCC	1st PCR products
OsLsi1pro::OsNramp5D500E	1st	Lsi1P-Nramp5 infu F	AGCGTCAGAAAAGCTGGTACCATGGAGATTGAGA	Nramp5 D500E R	CGGCGAGGGAGGACTCGGCGACGAAGG	OsLsi1pro::OsNramp5-Flag	Nramp5 D500E F	CCTTCGTCGCCGAGTCCTCCCTCGCCG	Lsi1P-Flag infu R	TGGCGGCCGCTCTAGCTACTTGTCATCGTCGTCC	OsLsi1pro::OsNramp5-Flag
	2nd	Lsi1P-Nramp5 infu F	AGCGTCAGAAAAGCTGGTACCATGGAGATTGAGA	Lsi1P-Flag infu R	TGGCGGCCGCTCTAGCTACTTGTCATCGTCGTCC	1st PCR products
OsLsi1pro::OsNramp5D500Q	1st	Lsi1P-Nramp5 infu F	AGCGTCAGAAAAGCTGGTACCATGGAGATTGAGA	Nramp5 D500Q R	CGGCGAGGGAGGACTGGGCGACGAAGG	OsLsi1pro::OsNramp5-Flag	Nramp5 D500Q F	CCTTCGTCGCCCAGTCCTCCCTCGCCG	Lsi1P-Flag infu R	TGGCGGCCGCTCTAGCTACTTGTCATCGTCGTCC	OsLsi1pro::OsNramp5-Flag
	2nd	Lsi1P-Nramp5 infu F	AGCGTCAGAAAAGCTGGTACCATGGAGATTGAGA	Lsi1P-Flag infu R	TGGCGGCCGCTCTAGCTACTTGTCATCGTCGTCC	1st PCR products
Cloning of OsNramp5 variants into yeast expression vector (pDR196)		Foword primer		Reverse primer		Template
OsNramp5-Flag	1st	Nramp5 F pDR196	CGGGCTGCAGGAATTATGGAGATTGAGAGAGAGAGCAGTG	Flag R pDR196	CCCCCTCGAGGTCGACTACTTGTCATCGTCGTCCTTG	OsLsi1pro::OsNramp5-Flag
OsLsi1pro::OsNramp5V494-495A, V498A, V506A	1st	Nramp5 F pDR196	CGGGCTGCAGGAATTATGGAGATTGAGAGAGAGAGCAGTG	Flag R pDR196	CCCCCTCGAGGTCGACTACTTGTCATCGTCGTCCTTG	OsLsi1pro::OsNramp5V494-495A, V498A, V506A
